# Supplementary material for: Climate and seasonality drive the richness and composition of tropical fungal endophytes at a landscape scale
Source: Commun Biol. 2021 Mar 9;4:313. doi: 10.1038/s42003-021-01826-7 (PMC7943826; doi:10.1038/s42003-021-01826-7)
Supplement: Supplementary file 4 — Supplementary Data 2 [file 42003_2021_1826_MOESM4_ESM.xlsx]

## Sheet: Data S2
Supplementary Data 2. Plant species collected at each site, with measures of DNA concentration, plant characteristics (height, diameter at breast height (DBH)),
distance to the nearest conspecific, leaf mass per area (LMA), total phenolics, flavonoids, condensed tannins, measures of DNA concentration, and endophyte richness.
Plant classification followed the TROPICOS system based on the Angiosperm Phylogeny Group (APG III) classification updated by the APG in 2016 (APG IV).
Voucher specimens of all plants have been deposited at the Herbarium of the University of Panama. This list includes only the host species used in the final analyses.
We determined that within two focal sites, representative angiosperms did not differ meaningfully from one another in leaf chemical or physical defense
(Parida, chemical defenses: F1,11 = 0.8125, P = 0.3867; physical defense: F1,11 = 1.8817, P = 0.1975); Bastimentos, chemical defenses: F1,6 = 0.7104,
P = 0.4316; physical defense: F1,6 = 0.7135, P = 0.4307). We compared leaf defenses between Parida and Bastimentos via multiple regression
analyses with PC1 (chemical defense) or PC2 (physical defense) as a function of site, with host species treated as a random effect. Analyses were conducted
at the site level, with data pooled for the two plots in each site. To evaluate differences in endophyte richness between Parida and Bastimentos, we first took
variation due to PC1 into account, as representative leaves in each site differed in their degree of chemical defense. From a regression of PC1 and log
species richness of endophytes we retained residuals, which were then used as the dependent variable for a regression analysis with species as a random
effect and site as a fixed effect.
Site	Plot	Superorder	Order	Family	Species	Plant height (m)	Plant DBH (cm)	Conspecific distances (m)	LMA (g/m2)	Total phenol (µg of gallic acid equivalent/ mg)	Total flavonoid (µg of (+)-catechine equivalent/ mg)	Condensed tannin (% of Ouratea lucens extract)	PC1 (chemical defense)	PC2 (physical defense)	DNA conc. (ng/µl)	OTU richness after coverage-based rarefaction
Parida	Parida 1	Santalanae	Santalales	Olacaceae	Heisteria concinna	1.5	1.5	1	47.8951	11.4974	6.55292	3.55731	-0.524114	0.0895384	37.082	12
Parida	Parida 1	Rosanae	Fabales	Fabaceae	Prioria copaifera	5	30	0.5	53.4932	66.7399	34.7667	85.5181	1.97689	-0.301734	6.598	23
Parida	Parida 1	Rosanae	Malpighiales	Ochnaceae	Ouratea lucens	1.25	1	2	64.0675	64.1935	26.0885	93.6734	1.98944	0.0248775	1.809	13
Parida	Parida 1	Rosanae	Oxalidales	Connaraceae	Connarus panamensis	0.75	1	2	72.1537	69.9411	44.5587	65.3173	2.13349	0.231785	5.242	16
Parida	Parida 1	Rosanae	Picramniales	Picramniaceae	Picramnia latifolia	1.5	1	2	74.6417	41.8628	34.5652	4.30025	1.301	0.510859	10.36	12
Parida	Parida 1	Rosanae	Malpighiales	Erythroxylaceae	Erythroxylum havanense	1.25	1	2	41.0529	16.7623	12.5677	7.45832	0.0475346	-0.331924	10.483	12
Parida	Parida 1	Asteranae	Ericales	Sapotaceae	Chrysophyllum cainito	1	1	1	54.1152	86.7616	8.95884	22.7123	1.13431	-0.068227	3.515	35
Parida	Parida 1	Rosanae	Myrtales	Melastomataceae	Mouriri myrtilloides	1	1	0.5	50.3832	72.1805	35.0543	88.106	2.02724	-0.426676	0.534	6
Parida	Parida 1	Rosanae	Malpighiales	Chrysobalanaceae	Hirtella racemosa	2	2	0.5	43.541	37.9174	6.31345	50.0208	0.499616	-0.343235	1.274	9
Parida	Parida 2	Magnolianae	Piperales	Piperaceae	Piper reticulatum	1.25	1	1	24.8806	12.0444	5.75536	2.04351	-0.907906	-1.04382	35.438	31
Parida	Parida 2	Rosanae	Malpighiales	Chrysobalanaceae	Hirtella racemosa	2	1	2	42.297	77.8247	7.18079	85.3271	1.17908	-0.562916	0.617	30
Parida	Parida 2	Rosanae	Fabales	Fabaceae	Prioria copaifera	7	0	3	47.2731	52.5142	15.3933	28.7399	1.07701	-0.310549	4.008	13
Parida	Parida 2	Rosanae	Myrtales	Melastomataceae	Mouriri myrtilloides	1.25	1	3	59.7134	90.3683	31.694	58.7253	2.00535	-0.0909333	0.699	25
Parida	Parida 2	Rosanae	Malpighiales	Ochnaceae	Ouratea lucens	1.25	1	4	71.5316	91.3436	29.7131	100	3.53692	-0.204533	0.843	6
Parida	Parida 2	Rosanae	Picramniales	Picramniaceae	Picramnia latifolia	3	0	0.5	36.6988	53.7588	27.7829	3.41054	1.00825	-0.748237	17.596	14
Parida	Parida 2	Rosanae	Malpighiales	Erythroxylaceae	Erythroxylum havanense	0.5	1	0.5	13.0623	28.439	9.82041	7.84775	-0.247512	-2.40583	13.217	30
Parida	Parida 2	Asteranae	Gentianales	Rubiaceae	Psychotria horizontalis	1	1	0.5	26.1246	67.9527	15.27	12.6136	0.85823	-1.3613	2.693	18
Fortuna	Fortuna 1	Asteranae	Metteniusales	Metteniusaceae	Calatola costaricensis	4	1.5	5	42.297	79.0539	27.0895	49.9442	1.65739	-0.654793	0.391	259
Fortuna	Fortuna 1	Rosanae	Fabales	Fabaceae	Inga cf. acrocephala	1.5	1	1	49.1391	22.4507	5.28334	12.8739	-0.0635635	0.0236227	10.442	124
Fortuna	Fortuna 1	Rosanae	Myrtales	Melastomataceae	Blakea cf. gracilis	1	1	5	54.1152	81.6284	9.92434	36.805	1.22365	-0.0936971	3.207	104
Fortuna	Fortuna 1	Asteranae	Gentianales	Apocynaceae	Tabernaemontana longipes	7	9	5	18.6604	22.4008	7.54451	2.02458	-0.523887	-1.66652	7.03	94
Fortuna	Fortuna 1	Magnolianae	Magnoliales	Annonaceae	Annona pittieri	1	1	5	39.1869	19.6791	5.71167	7.56144	-0.267571	-0.3489	1.501	92
Fortuna	Fortuna 1	Asteranae	Gentianales	Rubiaceae	Raritebe palicoureoides	2	2	5	36.0768	7.76893	3.95361	1.519	-1.23198	-0.275214	7.194	203
Fortuna	Fortuna 1	Lilianae	Alismatales	Araceae	Monstera deliciosa	3	0	2	60.3354	6.29448	3.66877	2.33329	-1.125	0.658038	51.636	197
Fortuna	Fortuna 1	Rosanae	Malpighiales	Clusiaceae	Chrysochlamys grandifolia	5	3	5	64.0675	29.2635	7.94093	25.3465	0.506535	0.385565	5.612	61
Fortuna	Fortuna 1	Rosanae	Myrtales	Melastomataceae	Conostegia cf. chiriquensis	5	2	2	54.1152	36.8287	8.08855	16.395	0.521045	0.0714829	5.694	123
Fortuna	Fortuna 1	Lilianae	Arecales	Arecaceae	Geonoma congesta	1	0	1	46.6511	5.47446	3.03239	1.6602	-1.45429	0.253629	11.265	155
Fortuna	Fortuna 2	Caryophyllanae	Caryophyllales	Polygonaceae	Coccoloba cf. porphyrostachys	8	15	5	37.3209	93.9319	15.5214	28.7113	1.3297	-0.808308	4.317	224
Fortuna	Fortuna 2	Rosanae	Myrtales	Melastomataceae	Conostegia cf. chiriquensis	6	9	1	70.9096	50.317	9.02762	16.4795	0.88254	0.495928	3.721	154
Fortuna	Fortuna 2	Lilianae	Arecales	Arecaceae	Geonoma congesta	2	7.5	2	50.3832	6.68362	1.87049	4.41159	-1.43085	0.383913	40.7	254
Fortuna	Fortuna 2	Asteranae	Gentianales	Rubiaceae	Psychotria elata	2.5	2	5	46.0291	21.2187	6.85419	3.34576	-0.155616	-0.0661346	38.151	118
Fortuna	Fortuna 2	Rosanae	Myrtales	Melastomataceae	Blakea foliacea	6	7	5	70.9096	126.766	18.4944	54.7544	1.998	0.233009	3.659	133
Fortuna	Fortuna 2	Asteranae	Lamiales	Gesneriaceae	Drymonia tomentulifera	1.25	1	5	13.6843	7.82141	2.23929	4.07068	-1.82154	-1.96321	1.521	385
Fortuna	Fortuna 2	Rosanae	Malpighiales	Clusiaceae	Chrysochlamys psychotriifolia	0.75	0	1	29.2347	24.552	9.87143	3.89128	-0.0654194	-0.935364	12.477	32
Fortuna	Fortuna 2	Lilianae	Alismatales	Araceae	Philodendron verrucosum	2	0	1	31.1007	34.9938	11.8946	19.8322	0.467458	-0.95312	10.874	305
Fortuna	Fortuna 2	Rosanae	Sapindales	Meliaceae	Guarea glabra	0.5	0	5	31.7227	16.6163	6.10842	2.88974	-0.539176	-0.674922	49.539	98
Fortuna	Fortuna 2	Asteranae	Gentianales	Rubiaceae	Elaeagia auriculata	0.5	0	2	27.9906	41.1694	15.1264	28.2776	0.691023	-1.20346	1.809	399
Copete	Copete 1	Rosanae	Sapindales	Rutaceae	Zanthoxylum melanostictum	1.25	1	2	66.8665	21.0492	6.91331	0	-1.14205	0.936425	69.581	59
Copete	Copete 1	Rosanae	Celastrales	Celastraceae	Maytenus woodsonii	1	0	1	85.216	16.5544	20.0169	6.72781	0.577327	0.915399	7.421	39
Copete	Copete 1	Rosanae	Fagales	Fagaceae	Quercus corrugata	0.5	0	1	66.5555	100.475	22.264	19.5887	1.74649	0.183718	2.898	109
Copete	Copete 1	Rosanae	Rosales	Rhamnaceae	Frangula cf. oreodendron	6	8	1	35.4548	19.1475	6.05323	0.364898	-0.639821	-0.427612	7.729	30
Copete	Copete 1	Asteranae	Ericales	Styracaceae	Styrax argenteus	1	0	1	44.163	12.8109	4.95428	1.67425	-0.718425	-0.0124668	8.921	120
Copete	Copete 1	Rosanae	Malpighiales	Clusiaceae	Clusia sp.	2	8	1	93.9242	28.9	11.3495	26.8377	0.851869	1.02273	7.914	11
Copete	Copete 1	Rosanae	Rosales	Rosaceae	Prunus cf. annularis	0.8	1	1	55.9813	15.8542	6.99076	1.47513	-0.328925	0.344923	8.962	5
Copete	Copete 1	Asteranae	Apiales	Apiaceae	Myrrhidendron maxonii	1.2	1	N/A	27.3686	29.8653	20.2995	0	-0.781282	-0.812417	57.35	21
Copete	Copete 1	Lilianae	Asparagales	Orchidaceae	Calanthe calanthoides	0.5	0	N/A	36.0768	16.8007	5.11749	0.195481	-0.863813	-0.340187	131.742	83
Copete	Copete 2	Rosanae	Myrtales	Myrtaceae	Myrcianthes storkii	2	1	1	85.216	55.4369	1.07886	13.6475	-0.0633835	1.05132	2.302	45
Copete	Copete 2	Austrobaileyanae	Chloranthales	Chloranthaceae	Hedyosmum mexicanum	1	0	N/A	29.8567	4.75614	0.398499	0	-3.81497	0.0246617	30.176	31
Copete	Copete 2	Asteranae	Dipsacales	Adoxaceae	Viburnum costaricanum	3	8	2	37.9429	26.5155	0.556607	0	-2.50571	0.181173	19.014	89
Copete	Copete 2	Asteranae	Asterales	Asteraceae	Verbesina baruensis	2	1	N/A	29.8567	5.4552	0.420726	0	-3.70502	0.000208434	40.618	86
Copete	Copete 2	Magnolianae	Piperales	Piperaceae	Piper pittieri	1.2	1	1	24.2586	17.2845	0.711104	0	-2.83642	-0.580821	51.184	89
Copete	Copete 2	Rosanae	Myrtales	Melastomataceae	Miconia cf. chiriquiensis	0.75	0	1	44.785	94.3674	1.35104	0	-1.22406	0.205849	1.871	7
Copete	Copete 2	Rosanae	Fagales	Fagaceae	Quercus corrugata	2.5	5	2	60.3354	93.8148	2.34945	11.2938	0.46911	0.289745	2.713	14
Copete	Copete 2	Asteranae	Apiales	Araliaceae	Oreopanax xalapensis	1.5	1	5	46.6511	3.57841	0.397171	0	-3.79469	0.853801	43.558	12
Copete	Copete 2	Rosanae	Myrtales	Melastomataceae	Miconia sp.	4	8	5	41.0529	8.67769	0.472593	0	-3.22814	0.489009	12.025	99
Copete	Copete 2	Rosanae	Fagales	Betulaceae	Alnus acuminata	8	9	N/A	62.8234	66.0875	2.2547	4.64824	0.148953	0.444299	6.516	31
Baru	Baru 1	Asteranae	Ericales	Ericaceae	Comarostaphylis arbutoides	3	17.5	1	158.614	120.911	58.2996	35.2337	2.80421	1.56414	3.618	28
Baru	Baru 1	Asteranae	Apiales	Araliaceae	Oreopanax cf. superoerstedianus	3	13.7	2	139.953	4.15422	4.32771	0	-2.03554	2.51483	52.211	40
Baru	Baru 1	Asteranae	Dipsacales	Adoxaceae	Viburnum costaricanum	1	0	N/A	38.0984	34.4459	7.36846	0.406774	-0.143624	-0.404529	too high	77
Baru	Baru 1	Rosanae	Myrtales	Onagraceae	Lopezia miniata ssp. paniculata	0.25	0	N/A	24.2586	114.48	28.5596	0.0391709	0.804557	-1.43936	2.57	21
Baru	Baru 1	Rosanae	Malpighiales	Clusiaceae	Clusia cf. salvinii	1.5	2.5	2	195.935	57.8194	27.4342	28.6333	2.04063	2.13115	48.738	45
Baru	Baru 1	Lilianae	Alismatales	Araceae	Anthurium concinnatum	0.25	0	2	59.7134	31.1499	10.7065	19.6626	0.626855	0.230032	18.993	57
Baru	Baru 1	Asteranae	Ericales	Primulaceae	Ardisia cf. compressa	2	2.5	1	80.8619	67.6671	8.8725	30.8136	1.19941	0.664111	2.64	12
Baru	Baru 2	Asteranae	Apiales	Araliaceae	Oreopanax superoerstedianus	3	7	1	138.709	5.58823	2.29825	0	-2.17599	2.52936	25.736	41
Baru	Baru 2	Rosanae	Malpighiales	Clusiaceae	Clusia cf. salvinii	1	2	2	175.408	83.3549	26.1486	43.995	2.26346	1.86936	23.721	77
Baru	Baru 2	Rosanae	Fagales	Betulaceae	Alnus acuminata	10	28.6	5	67.7996	44.1515	39.6619	4.20357	1.35742	0.318918	2.426	26
Baru	Baru 2	Asteranae	Ericales	Ericaceae	Comarostaphylis arbutoides	5	15	1	194.69	107.626	52.2071	33.5236	2.7595	1.95752	2.014	20
Baru	Baru 2	Rosanae	Myrtales	Onagraceae	Lopezia miniata ssp. paniculata	0.8	0	0.8	20.993	112.515	22.7991	0.33721	0.855685	-1.73847	2.36	57
Baru	Baru 2	Lilianae	Alismatales	Araceae	Anthurium concinnatum	0.25	0	2	43.541	16.883	5.5975	11.7707	-0.270756	-0.155389	23.2	49
Baru	Baru 2	Asteranae	Dipsacales	Adoxaceae	Viburnum costaricanum	1.5	1	1	45.407	33.9855	3.9693	0.878009	-0.299135	-0.048494	12.9	11
Price	Price 1	Rosanae	Malpighiales	Clusiaceae	Clusia sp.	5	5	5	128.757	25.8629	4.52348	10.7179	0.340136	1.73488	20.597	28
Price	Price 1	Magnolianae	Canellales	Winteraceae	Drimys granadensis	1.5	1	1	69.6656	47.0239	18.8797	19.3551	1.22358	0.385446	1.418	35
Price	Price 1	Asteranae	Apiales	Araliaceae	Oreopanax superoerstedianus	5	8	1	94.0797	8.62509	1.01984	0	-2.48777	1.87344	94.207	109
Price	Price 1	Asteranae	Apiales	Araliaceae	Schefflera rodriguesiana	1.5	2	1	69.0436	8.3939	1.30259	0	-2.51651	1.30189	27.812	15
Price	Price 1	Lilianae	Alismatales	Araceae	Anthurium concinnatum	0.75	1	2	54.7373	10.3387	0.713026	3.97374	-1.6244	0.582635	5.632	4
Price	Price 1	Asteranae	Ericales	Ericaceae	Vaccinium consanguineum	2	4	1	76.5078	48.7034	21.4052	2.87671	1.11831	0.601006	2.939	54
Price	Price 1	Asteranae	Apiales	Araliaceae	Dendropanax querceti	3	2	1	88.326	22.544	1.93609	15.5205	-0.283269	1.16599	16.835	42
Price	Price 2	Asteranae	Gentianales	Rubiaceae	Psychotria chiriquina	3	7	1	46.0291	97.8553	46.7306	40.2598	2.05202	-0.581372	3.227	38
Price	Price 2	Magnolianae	Canellales	Winteraceae	Drimys granadensis	1	1	1	71.5316	23.4877	10.9575	3.91779	0.349388	0.643751	3.351	41
Price	Price 2	Rosanae	Fagales	Fagaceae	Quercus corrugata	5	10	2	52.2492	68.076	19.3146	19.6284	1.33546	-0.17696	3.433	37
Price	Price 2	Rosanae	Myrtales	Melastomataceae	Blakea cf. storkii	2	2	3	121.293	91.3216	12.103	30.3107	1.70906	1.30836	2.282	57
Price	Price 2	Asteranae	Apiales	Araliaceae	Oreopanax superoerstedianus	1.5	1.5	1	89.5701	5.76164	4.16188	0	-2.05125	1.68467	55.418	40
Price	Price 2	Asteranae	Apiales	Araliaceae	Schefflera rodriguesiana	1	1	1	57.8473	11.7101	6.83727	0.00751851	-1.09036	0.618893	16.465	22
Price	Price 2	Lilianae	Alismatales	Araceae	Anthurium concinnatum	0.5	0	5	87.082	29.6369	9.76154	26.3427	0.756238	0.902916	7.688	18
Price	Price 2	Asteranae	Ericales	Ericaceae	Vaccinium consanguineum	4	4	1	71.5316	37.6784	17.8651	4.0199	0.881839	0.52513	2.919	44
Price	Price 2	Asteranae	Apiales	Araliaceae	Dendropanax querceti	1	1	1	59.7134	8.89944	3.92195	0.707041	-1.01988	0.625218	14.965	25
Bastimentos	Bastimentos 1	Rosanae	Myrtales	Melastomataceae	Miconia multispicata	1.25	1	5	29.2347	90.4435	6.69388	22.965	0.748068	-1.13267	3.248	121
Bastimentos	Bastimentos 1	Lilianae	Alismatales	Araceae	Montrichardia arborescens	1	0	2	14.9283	11.9204	3.80058	1.07223	-1.41506	-1.87988	100.435	44
Bastimentos	Bastimentos 1	Asteranae	Gentianales	Rubiaceae	Palicourea racemosa	0.5	0	5	27.9906	10.0129	4.84695	0	-2.14656	-0.46685	22.097	92
Bastimentos	Bastimentos 1	Asteranae	Gentianales	Rubiaceae	Rustia occidentalis	2.5	1	1	23.0145	7.42382	4.19177	1.36143	-1.43776	-1.06823	0.987	53
Bastimentos	Bastimentos 1	Caryophyllanae	Caryophyllales	Nyctaginaceae	Neea cf. laetevirens	2	1.5	1	19.2824	10.6004	5.14441	0.0353482	-1.5997	-1.33269	15.561	97
Bastimentos	Bastimentos 1	Magnolianae	Piperales	Piperaceae	Piper cf. urostachyum	1.2	1	2	40.4309	10.0741	3.86821	0.574055	-1.14429	-0.0738288	16.198	186
Bastimentos	Bastimentos 1	Rosanae	Myrtales	Myrtaceae	Eugenia cf. octopleura	1	0	3	69.0436	95.426	11.7567	47.836	1.55828	0.283244	3.638	159
Bastimentos	Bastimentos 1	Rosanae	Malpighiales	Lacistemataceae	Lacistema aggregatum	2	2	5	34.8328	10.4584	5.13701	0.845529	-1.00203	-0.387041	37.596	67
Bastimentos	Bastimentos 1	Magnolianae	Magnoliales	Annonaceae	Guatteria amplifolia	6	5.5	5	55.9813	43.3617	15.7614	19.8883	0.993218	0.0278931	4.049	122
Bastimentos	Bastimentos 1	Rosanae	Malpighiales	Clusiaceae	Symphonia globulifera	8	4.5	1	42.297	68.2265	39.7792	0	0.242761	-0.226989	46.703	43
Bastimentos	Bastimentos 2	Lilianae	Zingiberales	Zingiberaceae	Renealmia cernua	1	0	3	36.0768	29.267	8.18195	7.21977	0.110208	-0.586963	5.838	25
Bastimentos	Bastimentos 2	Magnolianae	Piperales	Piperaceae	Piper cf. urostachyum	1.5	1	2	47.2731	11.4329	2.81614	1.0766	-1.08865	0.200636	13.1	132
Bastimentos	Bastimentos 2	Rosanae	Malpighiales	Lacistemataceae	Lacistema aggregatum	1.5	1	3	31.7227	14.4976	10.0055	0.296556	-0.628371	-0.636193	11.8	31
Bastimentos	Bastimentos 2	Rosanae	Fabales	Fabaceae	Lonchocarpus heptaphyllus	2	1	5	19.9045	31.6385	6.37644	1.1876	-0.430645	-1.56227	8.695	52
Bastimentos	Bastimentos 2	Rosanae	Malpighiales	Rhizophoraceae	Cassipourea elliptica	2.5	1.5	5	49.7611	30.8902	6.37795	21.1889	0.294448	-0.0374026	68.492	70
Bastimentos	Bastimentos 2	Magnolianae	Magnoliales	Myristicaceae	Virola guatemalensis	8	15	5	39.8089	15.8047	6.38731	7.44085	-0.339355	-0.303368	0.452	15
Bastimentos	Bastimentos 2	Magnolianae	Sapindales	Annonaceae	Guatteria amplifolia	1	1	2	33.5888	41.7945	12.8871	26.2812	0.68834	-0.861477	2.837	50
Bastimentos	Bastimentos 2	Asteranae	Gentianales	Rubiaceae	Psychotria chagrensis	0.5	0	1	24.8806	84.3833	14.9268	16.4097	0.990342	-1.48434	2.199	86
Bastimentos	Bastimentos 2	Lilianae	Alismatales	Araceae	Montrichardia arborescens	0.5	0	5	21.7705	8.9746	3.38027	0.0931215	-1.75066	-1.08037	20.638	31
Bastimentos	Bastimentos 2	Rosanae	Malpighiales	Clusiaceae	Symphonia globulifera	1.5	1	3	34.2108	69.7265	36.3177	0.430144	1.03781	-0.868729	26.085	22
